# Supplementary material for: BiGAMi: Bi-Objective Genetic Algorithm Fitness Function for Feature Selection on Microbiome Datasets
Source: Methods Protoc. 2022 May 23;5(3):42. doi: 10.3390/mps5030042 (PMC9149982; doi:10.3390/mps5030042)
Supplement: Supplementary file 1 [file mps-05-00042-s001.zip]

Archive with 1 entries (1 files):
- mps-1679036-supplementary.pdf
